# Supplementary material for: An unexpected new species of Habrophlebia from Algeria (Ephemeroptera, Leptophlebiidae)
Source: Zookeys. 2020 Jul 27;953:31–47. doi: 10.3897/zookeys.953.51244 (PMC7398960; doi:10.3897/zookeys.953.51244)
Supplement: XML Treatment for Habrophlebia djurdjurensis [file zookeys.953.51244-treatment1.xml]

<!DOCTYPE tp:taxon-treatment
  PUBLIC "-//TaxonX//DTD Taxonomic Treatment Publishing DTD v0 20100105//EN" "tax-treatment-NSO.dtd">
<tp:taxon-treatment xmlns:tp="http://www.plazi.org/taxpub"><tp:treatment-meta><kwd-group><label>Taxon classification</label><kwd><named-content xmlns:xlink="http://www.w3.org/1999/xlink" content-type="kingdom">Animalia</named-content></kwd><kwd><named-content xmlns:xlink="http://www.w3.org/1999/xlink" content-type="order">Ephemeroptera</named-content></kwd><kwd><named-content xmlns:xlink="http://www.w3.org/1999/xlink" content-type="family">Leptophlebiidae</named-content></kwd></kwd-group><mixed-citation publication-type="journal"><person-group><name><surname>Kechemir</surname><given-names>Lina Hanane</given-names></name><name><surname>Sartori</surname><given-names>Michel</given-names></name><name><surname>Lounaci</surname><given-names>Abdelkader</given-names></name></person-group><article-title>An unexpected new species of <italic><tp:taxon-name><tp:taxon-name-part taxon-name-part-type="genus" reg="Habrophlebia">Habrophlebia</tp:taxon-name-part></tp:taxon-name></italic> from Algeria (<tp:taxon-name><tp:taxon-name-part taxon-name-part-type="order">Ephemeroptera</tp:taxon-name-part></tp:taxon-name>, <tp:taxon-name><tp:taxon-name-part taxon-name-part-type="family">Leptophlebiidae</tp:taxon-name-part></tp:taxon-name>)</article-title><source>Zookeys</source><day>27</day><month>7</month><year>2020</year><volume>953</volume><fpage>31</fpage><lpage>47</lpage><pub-id pub-id-type="doi">10.3897/zookeys.953.51244</pub-id></mixed-citation></tp:treatment-meta><tp:nomenclature><tp:taxon-name><object-id xmlns:xlink="http://www.w3.org/1999/xlink" content-type="arpha" xlink:type="simple">1098620B-12FC-5EB2-B16B-919B27C749D2</object-id>
            <tp:taxon-name-part taxon-name-part-type="genus" reg="Habrophlebia">Habrophlebia</tp:taxon-name-part>
            <tp:taxon-name-part taxon-name-part-type="species" reg="djurdjurensis">djurdjurensis</tp:taxon-name-part>
            <object-id xmlns:xlink="http://www.w3.org/1999/xlink" content-type="zoobank" xlink:type="simple">http://zoobank.org/96465B72-4E0C-4887-A067-5FEF4A56545A</object-id>
          </tp:taxon-name><tp:taxon-authority>Kechemir, Sartori &amp; Lounaci</tp:taxon-authority><tp:taxon-status xmlns:xlink="http://www.w3.org/1999/xlink" xlink:type="simple">sp. nov.</tp:taxon-status><tp:nomenclature-citation-list><tp:nomenclature-citation><tp:taxon-name>
                <tp:taxon-name-part taxon-name-part-type="genus" reg="Habrophlebia">Habrophlebia</tp:taxon-name-part> <tp:taxon-name-part taxon-name-part-type="authority">cf.</tp:taxon-name-part> <tp:taxon-name-part taxon-name-part-type="infraspecific-rank">gr.</tp:taxon-name-part> <tp:taxon-name-part taxon-name-part-type="species" reg="fusca">fusca</tp:taxon-name-part></tp:taxon-name><comment><xref ref-type="bibr" rid="B14">Thomas 1998</xref>: 14 (partim)</comment></tp:nomenclature-citation><tp:nomenclature-citation><tp:taxon-name>
                <tp:taxon-name-part taxon-name-part-type="genus" reg="Habrophlebia">Habrophlebia</tp:taxon-name-part> <tp:taxon-name-part taxon-name-part-type="uncertainty-rank">cf.</tp:taxon-name-part> <tp:taxon-name-part taxon-name-part-type="species" reg="fusca">fusca</tp:taxon-name-part></tp:taxon-name><comment><xref ref-type="bibr" rid="B11">Lounaci et al. 2000</xref>: 47</comment></tp:nomenclature-citation></tp:nomenclature-citation-list></tp:nomenclature><tp:treatment-sec sec-type="material" id="SECID0EKIAC"><title>Material examined.</title><p><bold><italic>Holotype</italic></bold>: 1 female nymph in ethanol, (GBIFCH00672427), Algeria, Tizi-Ouzou Wilaya, Sebaou watershed, Wadi Aissi, Assif Aghalladh (O3), <named-content xmlns:xlink="http://www.w3.org/1999/xlink" content-type="dwc:verbatimCoordinates" xlink:type="simple"><named-content content-type="geo-json" specific-use="{&#34;type&#34;:&#34;Point&#34;,&#34;coordinates&#34;:[4.122667,36.488000]}" id="NCID0EYIAC" xlink:type="simple">36°29.28'N, 4°07.36'E</named-content></named-content>, 1040 m, 09 July 2019, L.H. Kechemir coll. [<named-content xmlns:xlink="http://www.w3.org/1999/xlink" content-type="dwc:institutional_code" xlink:type="simple">MZL</named-content>]. <bold><italic>Paratypes</italic></bold>: 1 male imago (GBIFCH00672426), 15 nymphs (GBIFCH00672428, GBIFCH00672425), same data as holotype in ethanol [<named-content xmlns:xlink="http://www.w3.org/1999/xlink" content-type="dwc:institutional_code" xlink:type="simple">MZL</named-content>]; 7 nymphs (GBIFCH00606856–GBIFCH00606860 and GBIFCH00673198 - GBIFCH00673199), same data as holotype on slide (Euparal) L.H. Kechemir coll. [<named-content xmlns:xlink="http://www.w3.org/1999/xlink" content-type="dwc:institutional_code" xlink:type="simple">MZL</named-content>].</p></tp:treatment-sec><tp:treatment-sec sec-type="type material" id="SECID0EPJAC"><title>Other material (non-type material).</title><p>Algeria, Kabylia, Tizi-Ouzou Wilaya, Assif Aghalladh (O3), <named-content xmlns:xlink="http://www.w3.org/1999/xlink" content-type="dwc:verbatimCoordinates" xlink:type="simple"><named-content content-type="geo-json" specific-use="{&#34;type&#34;:&#34;Point&#34;,&#34;coordinates&#34;:[4.122667,36.488000]}" id="NCID0EYJAC" xlink:type="simple">36°29.28'N, 4°07.36'E</named-content></named-content>, 1040 m, 24 May 2016; 26 nymphs in ethanol [<abbrev xmlns:xlink="http://www.w3.org/1999/xlink" xlink:title="personal collection of Kechemir Lina Hanane" id="ABBRID0E4JAC" xlink:type="simple">KLHC</abbrev>] • same locality, 29 March 2017; 8 nymphs in ethanol [<abbrev xmlns:xlink="http://www.w3.org/1999/xlink" xlink:title="personal collection of Kechemir Lina Hanane" id="ABBRID0EBKAC" xlink:type="simple">KLHC</abbrev>] • same locality, 19 April 2017; 17 nymphs in ethanol [<abbrev xmlns:xlink="http://www.w3.org/1999/xlink" xlink:title="personal collection of Kechemir Lina Hanane" id="ABBRID0EFKAC" xlink:type="simple">KLHC</abbrev>] • same locality, 26 May 2018; 20 nymphs in ethanol [<abbrev xmlns:xlink="http://www.w3.org/1999/xlink" xlink:title="personal collection of Kechemir Lina Hanane" id="ABBRID0EJKAC" xlink:type="simple">KLHC</abbrev>] • same locality, 07 July 2019; 7 nymphs in ethanol [<abbrev xmlns:xlink="http://www.w3.org/1999/xlink" xlink:title="personal collection of Kechemir Lina Hanane" id="ABBRID0ENKAC" xlink:type="simple">KLHC</abbrev>].</p><p>Algeria, Kabylia, Tizi-Ouzou Wilaya, Assif Aghalladh (O4), <named-content xmlns:xlink="http://www.w3.org/1999/xlink" content-type="dwc:verbatimCoordinates" xlink:type="simple"><named-content content-type="geo-json" specific-use="{&#34;type&#34;:&#34;Point&#34;,&#34;coordinates&#34;:[4.124833,36.491333]}" id="NCID0EWKAC" xlink:type="simple">36°29.48'N, 4°07.49'E</named-content></named-content>, 950 m, 26 May 2017, 59 nymphs in ethanol (GBIFCH00672429) [<named-content xmlns:xlink="http://www.w3.org/1999/xlink" content-type="dwc:institutional_code" xlink:type="simple">MZL</named-content>]; 19 nymphs in ethanol [<abbrev xmlns:xlink="http://www.w3.org/1999/xlink" xlink:title="personal collection of Kechemir Lina Hanane" id="ABBRID0EALAC" xlink:type="simple">KLHC</abbrev>] • same locality, 18 March 2017; 11 nymphs in ethanol [<abbrev xmlns:xlink="http://www.w3.org/1999/xlink" xlink:title="personal collection of Kechemir Lina Hanane" id="ABBRID0EELAC" xlink:type="simple">KLHC</abbrev>] • same locality, 19 April 2017; 14 nymphs in ethanol [<abbrev xmlns:xlink="http://www.w3.org/1999/xlink" xlink:title="personal collection of Kechemir Lina Hanane" id="ABBRID0EILAC" xlink:type="simple">KLHC</abbrev>] • same locality, 27 May 2017; 28 nymphs in ethanol [<abbrev xmlns:xlink="http://www.w3.org/1999/xlink" xlink:title="personal collection of Kechemir Lina Hanane" id="ABBRID0EMLAC" xlink:type="simple">KLHC</abbrev>] • same locality, 29 March 2018; 18 nymphs in ethanol [<abbrev xmlns:xlink="http://www.w3.org/1999/xlink" xlink:title="personal collection of Kechemir Lina Hanane" id="ABBRID0EQLAC" xlink:type="simple">KLHC</abbrev>].</p><p>Algeria, Kabylia, Assif Aghalladh (O5), <named-content xmlns:xlink="http://www.w3.org/1999/xlink" content-type="dwc:verbatimCoordinates" xlink:type="simple"><named-content content-type="geo-json" specific-use="{&#34;type&#34;:&#34;Point&#34;,&#34;coordinates&#34;:[4.111167,36.512000]}" id="NCID0EZLAC" xlink:type="simple">36°30.72'N, 4°06.67'E</named-content></named-content>, 500 m, 24 May 2016; 7 nymphs in ethanol [<abbrev xmlns:xlink="http://www.w3.org/1999/xlink" xlink:title="personal collection of Kechemir Lina Hanane" id="ABBRID0E5LAC" xlink:type="simple">KLHC</abbrev>] • same locality, 18 March 2017; 5 nymphs in ethanol [<abbrev xmlns:xlink="http://www.w3.org/1999/xlink" xlink:title="personal collection of Kechemir Lina Hanane" id="ABBRID0ECMAC" xlink:type="simple">KLHC</abbrev>] • same locality, 19 April 2017; 12 nymphs in ethanol [<abbrev xmlns:xlink="http://www.w3.org/1999/xlink" xlink:title="personal collection of Kechemir Lina Hanane" id="ABBRID0EGMAC" xlink:type="simple">KLHC</abbrev>] • same locality, 26 May 2018; 11 nymphs in ethanol [<abbrev xmlns:xlink="http://www.w3.org/1999/xlink" xlink:title="personal collection of Kechemir Lina Hanane" id="ABBRID0EKMAC" xlink:type="simple">KLHC</abbrev>].</p><p>Algeria, Kabylia, Assif Tamdha (O1), <named-content xmlns:xlink="http://www.w3.org/1999/xlink" content-type="dwc:verbatimCoordinates" xlink:type="simple"><named-content content-type="geo-json" specific-use="{&#34;type&#34;:&#34;Point&#34;,&#34;coordinates&#34;:[4.065500,36.499667]}" id="NCID0ETMAC" xlink:type="simple">36°29.98'N, 4°03.93'E</named-content></named-content>, 800 m, 24 May 2016; 19 nymphs in ethanol [<abbrev xmlns:xlink="http://www.w3.org/1999/xlink" xlink:title="personal collection of Kechemir Lina Hanane" id="ABBRID0EYMAC" xlink:type="simple">KLHC</abbrev>] • same locality, 27 May 2017; 15 nymphs in ethanol [<abbrev xmlns:xlink="http://www.w3.org/1999/xlink" xlink:title="personal collection of Kechemir Lina Hanane" id="ABBRID0E3MAC" xlink:type="simple">KLHC</abbrev>] • same locality, 26 May 2018; 3 nymphs in ethanol [<abbrev xmlns:xlink="http://www.w3.org/1999/xlink" xlink:title="personal collection of Kechemir Lina Hanane" id="ABBRID0EANAC" xlink:type="simple">KLHC</abbrev>].</p><p>Algeria, Kabylia, Assif Ouadhias (O6), <named-content xmlns:xlink="http://www.w3.org/1999/xlink" content-type="dwc:verbatimCoordinates" xlink:type="simple"><named-content content-type="geo-json" specific-use="{&#34;type&#34;:&#34;Point&#34;,&#34;coordinates&#34;:[4.114167,36.531333]}" id="NCID0EJNAC" xlink:type="simple">36°31.88'N, 4°06.85'E</named-content></named-content>, 290 m, 24 May 2016; 9 nymphs in ethanol [<abbrev xmlns:xlink="http://www.w3.org/1999/xlink" xlink:title="personal collection of Kechemir Lina Hanane" id="ABBRID0EONAC" xlink:type="simple">KLHC</abbrev>] • same locality, 19 April 2017; 8 nymphs in ethanol [<abbrev xmlns:xlink="http://www.w3.org/1999/xlink" xlink:title="personal collection of Kechemir Lina Hanane" id="ABBRID0ESNAC" xlink:type="simple">KLHC</abbrev>] • same locality, 2 May 2018; 5 nymphs in ethanol [<abbrev xmlns:xlink="http://www.w3.org/1999/xlink" xlink:title="personal collection of Kechemir Lina Hanane" id="ABBRID0EWNAC" xlink:type="simple">KLHC</abbrev>].</p><p>Algeria, Kabylia, Assif Tirourda, Com. de Tirourda (TR1), <named-content xmlns:xlink="http://www.w3.org/1999/xlink" content-type="dwc:verbatimCoordinates" xlink:type="simple"><named-content content-type="geo-json" specific-use="{&#34;type&#34;:&#34;Point&#34;,&#34;coordinates&#34;:[4.361500,36.490500]}" id="NCID0E6NAC" xlink:type="simple">36°29.43'N, 4°21.69'E</named-content></named-content>, 1200 m, 24 April 2017; 1 nymph on slide (Euparal) (GBIFCH00673196) • same data; 4 nymphs in ethanol (GBIFCH00672430) [<named-content xmlns:xlink="http://www.w3.org/1999/xlink" content-type="dwc:institutional_code" xlink:type="simple">MZL</named-content>]; 34 nymphs in ethanol [<abbrev xmlns:xlink="http://www.w3.org/1999/xlink" xlink:title="personal collection of Kechemir Lina Hanane" id="ABBRID0EJOAC" xlink:type="simple">KLHC</abbrev>] • same locality, 26 March 2017; 10 nymphs in ethanol [<abbrev xmlns:xlink="http://www.w3.org/1999/xlink" xlink:title="personal collection of Kechemir Lina Hanane" id="ABBRID0ENOAC" xlink:type="simple">KLHC</abbrev>] • same locality, 25 April 2017; 42 nymphs in ethanol [<abbrev xmlns:xlink="http://www.w3.org/1999/xlink" xlink:title="personal collection of Kechemir Lina Hanane" id="ABBRID0EROAC" xlink:type="simple">KLHC</abbrev>] • same locality, 28 May 2017; 30 nymphs in ethanol [<abbrev xmlns:xlink="http://www.w3.org/1999/xlink" xlink:title="personal collection of Kechemir Lina Hanane" id="ABBRID0EVOAC" xlink:type="simple">KLHC</abbrev>] • same locality, 2 June 2017; 3 nymphs in ethanol [<abbrev xmlns:xlink="http://www.w3.org/1999/xlink" xlink:title="personal collection of Kechemir Lina Hanane" id="ABBRID0EZOAC" xlink:type="simple">KLHC</abbrev>] • same locality, 30 March 2018; 8 nymphs in ethanol [<abbrev xmlns:xlink="http://www.w3.org/1999/xlink" xlink:title="personal collection of Kechemir Lina Hanane" id="ABBRID0E4OAC" xlink:type="simple">KLHC</abbrev>].</p><p>Algeria, Kabylia, Assif Tirourda (TR2), <named-content xmlns:xlink="http://www.w3.org/1999/xlink" content-type="dwc:verbatimCoordinates" xlink:type="simple"><named-content content-type="geo-json" specific-use="{&#34;type&#34;:&#34;Point&#34;,&#34;coordinates&#34;:[4.358833,36.490500]}" id="NCID0EGPAC" xlink:type="simple">36°29.43'N, 4°21.53'E</named-content></named-content>, 1150 m, 14 April 2016; 6 nymphs in ethanol [<abbrev xmlns:xlink="http://www.w3.org/1999/xlink" xlink:title="personal collection of Kechemir Lina Hanane" id="ABBRID0ELPAC" xlink:type="simple">KLHC</abbrev>] • same locality, 26 March 2017; 5 nymphs in ethanol [<abbrev xmlns:xlink="http://www.w3.org/1999/xlink" xlink:title="personal collection of Kechemir Lina Hanane" id="ABBRID0EPPAC" xlink:type="simple">KLHC</abbrev>] • same locality, 28 May 2017; 6 nymphs in ethanol [<abbrev xmlns:xlink="http://www.w3.org/1999/xlink" xlink:title="personal collection of Kechemir Lina Hanane" id="ABBRID0ETPAC" xlink:type="simple">KLHC</abbrev>] • same locality, 30 March 2018; 12 nymphs in ethanol [<abbrev xmlns:xlink="http://www.w3.org/1999/xlink" xlink:title="personal collection of Kechemir Lina Hanane" id="ABBRID0EXPAC" xlink:type="simple">KLHC</abbrev>] • same locality, 20 June 2018 ; 3 nymphs in ethanol [<abbrev xmlns:xlink="http://www.w3.org/1999/xlink" xlink:title="personal collection of Kechemir Lina Hanane" id="ABBRID0E2PAC" xlink:type="simple">KLHC</abbrev>].</p><p>Algeria Kabylia, Assif Ath Atsou, Com. de Ath Atsou (AA), <named-content xmlns:xlink="http://www.w3.org/1999/xlink" content-type="dwc:verbatimCoordinates" xlink:type="simple"><named-content content-type="geo-json" specific-use="{&#34;type&#34;:&#34;Point&#34;,&#34;coordinates&#34;:[4.373000,36.495167]}" id="NCID0EFAAE" xlink:type="simple">36°29.71'N, 4°22.38'E</named-content></named-content>, 1080 m, 14 April 2016; 3 nymphs in ethanol [<abbrev xmlns:xlink="http://www.w3.org/1999/xlink" xlink:title="personal collection of Kechemir Lina Hanane" id="ABBRID0EKAAE" xlink:type="simple">KLHC</abbrev>] • same locality, 26 March 2017; 10 nymphs in ethanol [<abbrev xmlns:xlink="http://www.w3.org/1999/xlink" xlink:title="personal collection of Kechemir Lina Hanane" id="ABBRID0EOAAE" xlink:type="simple">KLHC</abbrev>] • same locality, 25 April 2017; 10 nymphs in ethanol [<abbrev xmlns:xlink="http://www.w3.org/1999/xlink" xlink:title="personal collection of Kechemir Lina Hanane" id="ABBRID0ESAAE" xlink:type="simple">KLHC</abbrev>] • same locality, 28 May 2017; 10 nymphs in ethanol [<abbrev xmlns:xlink="http://www.w3.org/1999/xlink" xlink:title="personal collection of Kechemir Lina Hanane" id="ABBRID0EWAAE" xlink:type="simple">KLHC</abbrev>] • same locality, 30 March 2018; 15 nymphs in ethanol [<abbrev xmlns:xlink="http://www.w3.org/1999/xlink" xlink:title="personal collection of Kechemir Lina Hanane" id="ABBRID0E1AAE" xlink:type="simple">KLHC</abbrev>] • same locality, 30 March 2018; 15 nymphs in ethanol [<abbrev xmlns:xlink="http://www.w3.org/1999/xlink" xlink:title="personal collection of Kechemir Lina Hanane" id="ABBRID0E5AAE" xlink:type="simple">KLHC</abbrev>] • same locality, 20 June 2018; 7 nymphs in ethanol [<abbrev xmlns:xlink="http://www.w3.org/1999/xlink" xlink:title="personal collection of Kechemir Lina Hanane" id="ABBRID0ECBAE" xlink:type="simple">KLHC</abbrev>].</p><p>Algeria, Kabylia, Assif Illithen, Com.de Illithen (AI), <named-content xmlns:xlink="http://www.w3.org/1999/xlink" content-type="dwc:verbatimCoordinates" xlink:type="simple"><named-content content-type="geo-json" specific-use="{&#34;type&#34;:&#34;Point&#34;,&#34;coordinates&#34;:[4.404667,36.506833]}" id="NCID0ELBAE" xlink:type="simple">36°30.41'N, 4°24.28'E</named-content></named-content>, 1010 m, 24 April 2017; 2 nymphs on slide (Euparal) (GBIFCH00673194–GBIFCH00673195) ; same data 21 nymphs in ethanol (GBIFCH00672431)[<named-content xmlns:xlink="http://www.w3.org/1999/xlink" content-type="dwc:institutional_code" xlink:type="simple">MZL</named-content>] • same locality, 14 April 2016; 2 nymphs in ethanol [<abbrev xmlns:xlink="http://www.w3.org/1999/xlink" xlink:title="personal collection of Kechemir Lina Hanane" id="ABBRID0EVBAE" xlink:type="simple">KLHC</abbrev>] • same locality, 26 March 2017; 12 nymphs in ethanol [<abbrev xmlns:xlink="http://www.w3.org/1999/xlink" xlink:title="personal collection of Kechemir Lina Hanane" id="ABBRID0EZBAE" xlink:type="simple">KLHC</abbrev>] • same locality, 28 May 2017; 27 nymphs in ethanol [<abbrev xmlns:xlink="http://www.w3.org/1999/xlink" xlink:title="personal collection of Kechemir Lina Hanane" id="ABBRID0E4BAE" xlink:type="simple">KLHC</abbrev>] • same locality, 30 March 2018; 13 nymphs in ethanol [<abbrev xmlns:xlink="http://www.w3.org/1999/xlink" xlink:title="personal collection of Kechemir Lina Hanane" id="ABBRID0EBCAE" xlink:type="simple">KLHC</abbrev>] • same locality, 20 June 2018; 10 nymphs in ethanol [<abbrev xmlns:xlink="http://www.w3.org/1999/xlink" xlink:title="personal collection of Kechemir Lina Hanane" id="ABBRID0EFCAE" xlink:type="simple">KLHC</abbrev>].</p><p>Algeria, Kabylia, Assif Djemâa, Com. D’Akbil (D1), <named-content xmlns:xlink="http://www.w3.org/1999/xlink" content-type="dwc:verbatimCoordinates" xlink:type="simple"><named-content content-type="geo-json" specific-use="{&#34;type&#34;:&#34;Point&#34;,&#34;coordinates&#34;:[4.332333,36.506333]}" id="NCID0EOCAE" xlink:type="simple">36°30.38'N, 4°19.94'E</named-content></named-content>, 900 m, 14 April 2016; 8 nymphs in ethanol [<abbrev xmlns:xlink="http://www.w3.org/1999/xlink" xlink:title="personal collection of Kechemir Lina Hanane" id="ABBRID0ETCAE" xlink:type="simple">KLHC</abbrev>] • same locality, 28 May 2017; 23 nymphs in ethanol [<abbrev xmlns:xlink="http://www.w3.org/1999/xlink" xlink:title="personal collection of Kechemir Lina Hanane" id="ABBRID0EXCAE" xlink:type="simple">KLHC</abbrev>] • same locality, 30 March 2018; 14 nymphs in ethanol [<abbrev xmlns:xlink="http://www.w3.org/1999/xlink" xlink:title="personal collection of Kechemir Lina Hanane" id="ABBRID0E2CAE" xlink:type="simple">KLHC</abbrev>].</p><p>Algeria, Kabylia, Assif d’Ath Agad, Com. des Ouacifs (A1), 19 March 2017; 12 nymphs in ethanol [<abbrev xmlns:xlink="http://www.w3.org/1999/xlink" xlink:title="personal collection of Kechemir Lina Hanane" id="ABBRID0EBDAE" xlink:type="simple">KLHC</abbrev>] • same locality, 24 May 2017; 25 nymphs in ethanol [<abbrev xmlns:xlink="http://www.w3.org/1999/xlink" xlink:title="personal collection of Kechemir Lina Hanane" id="ABBRID0EFDAE" xlink:type="simple">KLHC</abbrev>] • same locality, 30 April 2018; 22 nymphs in ethanol [<abbrev xmlns:xlink="http://www.w3.org/1999/xlink" xlink:title="personal collection of Kechemir Lina Hanane" id="ABBRID0EJDAE" xlink:type="simple">KLHC</abbrev>].</p><p>Algeria, Kabylia, Assif d’Ath Agad (A2), <named-content xmlns:xlink="http://www.w3.org/1999/xlink" content-type="dwc:verbatimCoordinates" xlink:type="simple"><named-content content-type="geo-json" specific-use="{&#34;type&#34;:&#34;Point&#34;,&#34;coordinates&#34;:[4.198833,36.504333]}" id="NCID0ESDAE" xlink:type="simple">36°30.26'N, 4°11.93'E</named-content></named-content>, 510 m, 19 March 2017; 10 nymphs in ethanol [<abbrev xmlns:xlink="http://www.w3.org/1999/xlink" xlink:title="personal collection of Kechemir Lina Hanane" id="ABBRID0EXDAE" xlink:type="simple">KLHC</abbrev>] • same locality, 24 May 2017; 3 nymphs in ethanol [<abbrev xmlns:xlink="http://www.w3.org/1999/xlink" xlink:title="personal collection of Kechemir Lina Hanane" id="ABBRID0E2DAE" xlink:type="simple">KLHC</abbrev>] • same locality, 30 April 2018; 7 nymphs in ethanol [<abbrev xmlns:xlink="http://www.w3.org/1999/xlink" xlink:title="personal collection of Kechemir Lina Hanane" id="ABBRID0E6DAE" xlink:type="simple">KLHC</abbrev>].</p><p>Algeria, Kabylia, Assif Larbâa (A4), <named-content xmlns:xlink="http://www.w3.org/1999/xlink" content-type="dwc:verbatimCoordinates" xlink:type="simple"><named-content content-type="geo-json" specific-use="{&#34;type&#34;:&#34;Point&#34;,&#34;coordinates&#34;:[4.201167,36.517833]}" id="NCID0EIEAE" xlink:type="simple">36°31.07'N, 4°12.07'E</named-content></named-content>, 380 m, 19 March 2017; 4 nymphs in ethanol [<abbrev xmlns:xlink="http://www.w3.org/1999/xlink" xlink:title="personal collection of Kechemir Lina Hanane" id="ABBRID0ENEAE" xlink:type="simple">KLHC</abbrev>] • same locality, 24 May 2017; 6 nymphs in ethanol [<abbrev xmlns:xlink="http://www.w3.org/1999/xlink" xlink:title="personal collection of Kechemir Lina Hanane" id="ABBRID0EREAE" xlink:type="simple">KLHC</abbrev>] • same locality, 30 April 2018; 5 nymphs in ethanol [<abbrev xmlns:xlink="http://www.w3.org/1999/xlink" xlink:title="personal collection of Kechemir Lina Hanane" id="ABBRID0EVEAE" xlink:type="simple">KLHC</abbrev>].</p><p>Algeria, Kabylia, Assif Sahel, Com. de Ath zikki (SA1), <named-content xmlns:xlink="http://www.w3.org/1999/xlink" content-type="dwc:verbatimCoordinates" xlink:type="simple"><named-content content-type="geo-json" specific-use="{&#34;type&#34;:&#34;Point&#34;,&#34;coordinates&#34;:[4.493000,36.545167]}" id="NCID0E5EAE" xlink:type="simple">36°32.71'N, 4°29.58'E</named-content></named-content>, 1200 m, 21 April 2017; 32 nymphs in ethanol [<abbrev xmlns:xlink="http://www.w3.org/1999/xlink" xlink:title="personal collection of Kechemir Lina Hanane" id="ABBRID0EDFAE" xlink:type="simple">KLHC</abbrev>] • same locality, 30 May 2018; 15 nymphs in ethanol [<abbrev xmlns:xlink="http://www.w3.org/1999/xlink" xlink:title="personal collection of Kechemir Lina Hanane" id="ABBRID0EHFAE" xlink:type="simple">KLHC</abbrev>].</p><p>Algeria, Kabylia, Assif Sahel (SA2), <named-content xmlns:xlink="http://www.w3.org/1999/xlink" content-type="dwc:verbatimCoordinates" xlink:type="simple"><named-content content-type="geo-json" specific-use="{&#34;type&#34;:&#34;Point&#34;,&#34;coordinates&#34;:[4.493000,36.546333]}" id="NCID0EQFAE" xlink:type="simple">36°32.78'N, 4°29.58'E</named-content></named-content>, 1140 m, 21 April 2017; 11 nymphs in ethanol [<abbrev xmlns:xlink="http://www.w3.org/1999/xlink" xlink:title="personal collection of Kechemir Lina Hanane" id="ABBRID0EVFAE" xlink:type="simple">KLHC</abbrev>] • same locality, 30 May 2018; 8 nymphs in ethanol [<abbrev xmlns:xlink="http://www.w3.org/1999/xlink" xlink:title="personal collection of Kechemir Lina Hanane" id="ABBRID0EZFAE" xlink:type="simple">KLHC</abbrev>].</p><p>Algeria, Kabylia, Assif Sahel (SA3), <named-content xmlns:xlink="http://www.w3.org/1999/xlink" content-type="dwc:verbatimCoordinates" xlink:type="simple"><named-content content-type="geo-json" specific-use="{&#34;type&#34;:&#34;Point&#34;,&#34;coordinates&#34;:[4.459500,36.589500]}" id="NCID0ECGAE" xlink:type="simple">36°35.37'N, 4°27.57'E</named-content></named-content>, 430 m, 21 April 2017; 5 nymphs in ethanol [<abbrev xmlns:xlink="http://www.w3.org/1999/xlink" xlink:title="personal collection of Kechemir Lina Hanane" id="ABBRID0EHGAE" xlink:type="simple">KLHC</abbrev>] • same locality, 30 March 2018; 3 nymphs in ethanol [<abbrev xmlns:xlink="http://www.w3.org/1999/xlink" xlink:title="personal collection of Kechemir Lina Hanane" id="ABBRID0ELGAE" xlink:type="simple">KLHC</abbrev>].</p><p>Algeria, Kabylia, Assif Chemlili, Com. Boghni (TG2), <named-content xmlns:xlink="http://www.w3.org/1999/xlink" content-type="dwc:verbatimCoordinates" xlink:type="simple"><named-content content-type="geo-json" specific-use="{&#34;type&#34;:&#34;Point&#34;,&#34;coordinates&#34;:[3.997333,36.471167]}" id="NCID0EUGAE" xlink:type="simple">36°28.27'N, 3°59.84'E</named-content></named-content>, 1250 m, 25 May 2018; 8 nymphs in ethanol (GBIFCH00835059) ; 2 nymphs on slide, (GBIFCH00673194–GBIFCH00673195) [<named-content xmlns:xlink="http://www.w3.org/1999/xlink" content-type="dwc:institutional_code" xlink:type="simple">MZL</named-content>] • same locality, 1 June 2016; 29 nymphs in ethanol [<abbrev xmlns:xlink="http://www.w3.org/1999/xlink" xlink:title="personal collection of Kechemir Lina Hanane" id="ABBRID0E5GAE" xlink:type="simple">KLHC</abbrev>] • same locality, 15 March 2017; 10 nymphs in ethanol [<abbrev xmlns:xlink="http://www.w3.org/1999/xlink" xlink:title="personal collection of Kechemir Lina Hanane" id="ABBRID0ECHAE" xlink:type="simple">KLHC</abbrev>] • same locality, 29 April 2017; 30 nymphs in ethanol [<abbrev xmlns:xlink="http://www.w3.org/1999/xlink" xlink:title="personal collection of Kechemir Lina Hanane" id="ABBRID0EGHAE" xlink:type="simple">KLHC</abbrev>] • same locality, 2 June 2017; 18 nymphs in ethanol [<abbrev xmlns:xlink="http://www.w3.org/1999/xlink" xlink:title="personal collection of Kechemir Lina Hanane" id="ABBRID0EKHAE" xlink:type="simple">KLHC</abbrev>] • same locality, 25 May 2018; 38 nymphs in ethanol [<abbrev xmlns:xlink="http://www.w3.org/1999/xlink" xlink:title="personal collection of Kechemir Lina Hanane" id="ABBRID0EOHAE" xlink:type="simple">KLHC</abbrev>] • same locality, 12 June 2019; 7 nymphs in ethanol [<abbrev xmlns:xlink="http://www.w3.org/1999/xlink" xlink:title="personal collection of Kechemir Lina Hanane" id="ABBRID0ESHAE" xlink:type="simple">KLHC</abbrev>].</p><p>Algeria, Kabylia, Assif Chemlili (TG1), <named-content xmlns:xlink="http://www.w3.org/1999/xlink" content-type="dwc:verbatimCoordinates" xlink:type="simple"><named-content content-type="geo-json" specific-use="{&#34;type&#34;:&#34;Point&#34;,&#34;coordinates&#34;:[4.002667,36.472000]}" id="NCID0E2HAE" xlink:type="simple">36°28.32'N, 4°00.16'E</named-content></named-content>, 1450 m, 1 June 2016; 28 nymphs in ethanol [<abbrev xmlns:xlink="http://www.w3.org/1999/xlink" xlink:title="personal collection of Kechemir Lina Hanane" id="ABBRID0EAIAE" xlink:type="simple">KLHC</abbrev>] • same locality, 15 March 2017; 10 nymphs in ethanol [<abbrev xmlns:xlink="http://www.w3.org/1999/xlink" xlink:title="personal collection of Kechemir Lina Hanane" id="ABBRID0EEIAE" xlink:type="simple">KLHC</abbrev>]. All L.H. Kechemir coll.</p></tp:treatment-sec><tp:treatment-sec sec-type="description" id="SECID0EIIAE"><title>Description.</title><p><bold>Male imago.</bold> Size: body length: 6.5 mm; forewing length: 7 mm; cerci and terminal filament length: 8.2 mm.</p><p><bold><italic>Head</italic></bold> medium brown, dark brown between ocelli; basal portion of compound eyes greyish, upper portion orange brown (Fig. <xref ref-type="fig" rid="F2">2</xref>), scape medium brown, pedicel dark brown, flagellum light brown.</p><p><bold><italic>Thorax.</italic></bold> Pronotum greyish brown, washed with dark brown; meso- and metanotum uniformly dark brown, pleurae, coxae, and trochanters greyish brown, washed with dark brown; fore femora greyish brown, fore tibiae medium brown, tarsi light brown; mid- and hind legs with femora greyish brown on upper surface, tibiae greyish brown in proximal part, light brown in distal part and tarsi medium brown (Fig. <xref ref-type="fig" rid="F2">2</xref>).</p><fig id="F2" position="float" orientation="portrait"><object-id xmlns:xlink="http://www.w3.org/1999/xlink" content-type="doi" xlink:type="simple">10.3897/zookeys.953.51244.figure2</object-id><object-id xmlns:xlink="http://www.w3.org/1999/xlink" content-type="arpha" xlink:type="simple">BE525651-354C-53D8-94F7-2C184FAB660F</object-id><label>Figure 2.</label><caption><p><italic><tp:taxon-name><tp:taxon-name-part taxon-name-part-type="genus" reg="Habrophlebia">Habrophlebia</tp:taxon-name-part> <tp:taxon-name-part taxon-name-part-type="species" reg="djurdjurensis">djurdjurensis</tp:taxon-name-part></tp:taxon-name></italic> sp. nov., male imago in lateral view. Scale bar: 1 mm.</p></caption><graphic xmlns:xlink="http://www.w3.org/1999/xlink" xlink:href="zookeys-953-031-g002.jpg" position="float" orientation="portrait" xlink:type="simple" id="oo_436145.jpg"><uri content-type="original_file" xlink:type="simple">https://binary.pensoft.net/fig/436145</uri></graphic></fig><p>Femur/tibia/tarsi ratio in fore leg: 1/0.9/0.2/0.2/0.1/0.1; mid leg: 1/0.8/0.09/0.09/0.05/0.2; hind leg: 1/0.9/0.05/0.04/0.05/0.15. Fore claws similar, paddle-shaped, mid- and hind claws dissimilar, one paddle-like and one hooked. Fore wing (Fig. <xref ref-type="fig" rid="F3">3A</xref>) transparent, pterostigmatic area milky with ca 7 oblique and simple transversal veins, longitudinal veins light brown, transversal veins whitish. MA and MP forks asymmetrical, cubital field with two short and two long intercalary veins. Hind wing (Fig. <xref ref-type="fig" rid="F3">3B</xref>) with rounded costal process approximately in the middle of the wing; vein Sc short, not reaching the apex of the wing.</p><fig id="F3" position="float" orientation="portrait"><object-id xmlns:xlink="http://www.w3.org/1999/xlink" content-type="doi" xlink:type="simple">10.3897/zookeys.953.51244.figure3</object-id><object-id xmlns:xlink="http://www.w3.org/1999/xlink" content-type="arpha" xlink:type="simple">B71572B6-CF5A-5175-B293-AB6119096EFD</object-id><label>Figure 3.</label><caption><p><italic><tp:taxon-name><tp:taxon-name-part taxon-name-part-type="genus" reg="Habrophlebia">Habrophlebia</tp:taxon-name-part> <tp:taxon-name-part taxon-name-part-type="species" reg="djurdjurensis">djurdjurensis</tp:taxon-name-part></tp:taxon-name></italic> sp. nov., male imago. <bold>A</bold> Fore wing <bold>B</bold> hind wing <bold>C</bold> genitalia in ventral view <bold>D</bold> penis in lateral view.</p></caption><graphic xmlns:xlink="http://www.w3.org/1999/xlink" xlink:href="zookeys-953-031-g003.jpg" position="float" orientation="portrait" xlink:type="simple" id="oo_436146.jpg"><uri content-type="original_file" xlink:type="simple">https://binary.pensoft.net/fig/436146</uri></graphic></fig><p><bold><italic>Abdomen.</italic></bold> Terga and sterna colorations as in the nymph.</p><p>Styliger plate medium brown, first segment of the gonopods greyish brown, segments 2 and 3 yellowish brown. Posterior margin of the styliger plate strongly convex in the middle, median incision regularly rounded, U-shaped (Fig. <xref ref-type="fig" rid="F3">3C</xref>); segment 1 slightly shorter than segments 2 and 3 combined; ratio length segment 1 vs segment 2: app. 1.5 and segment 1 vs segment 3: app. 1.7; inner margin of segment 1 with a broad base, and a bulge on the outer margin. Penis lobes rounded and well separated from each other, ventral spine long, thin and curved, reaching the base of the styliger plate (Fig. <xref ref-type="fig" rid="F3">3D</xref>)</p><p>Cerci and terminal filament light brown, darker at base.</p><p><bold>Eggs</bold> (extracted from mature female nymphs). General shape ovoid, ca 170 μm × 70 μm (Fig. <xref ref-type="fig" rid="F4">4A</xref>), chorion covered by long longitudinal ribs almost running from one pole to the other, less than 3 μm wide, entire, without punctuation; micropyle in equatorial area (Fig. <xref ref-type="fig" rid="F4">4B</xref>).</p><fig id="F4" position="float" orientation="portrait"><object-id xmlns:xlink="http://www.w3.org/1999/xlink" content-type="doi" xlink:type="simple">10.3897/zookeys.953.51244.figure4</object-id><object-id xmlns:xlink="http://www.w3.org/1999/xlink" content-type="arpha" xlink:type="simple">6F297E1A-4D0D-57F3-A237-3E973C670A96</object-id><label>Figure 4.</label><caption><p><italic><tp:taxon-name><tp:taxon-name-part taxon-name-part-type="genus" reg="Habrophlebia">Habrophlebia</tp:taxon-name-part> <tp:taxon-name-part taxon-name-part-type="species" reg="djurdjurensis">djurdjurensis</tp:taxon-name-part></tp:taxon-name></italic> sp. nov, egg. <bold>A</bold> View of the general shape <bold>B</bold> details of the chorionic ridges and micropyle.</p></caption><graphic xmlns:xlink="http://www.w3.org/1999/xlink" xlink:href="zookeys-953-031-g004.jpg" position="float" orientation="portrait" xlink:type="simple" id="oo_436147.jpg"><uri content-type="original_file" xlink:type="simple">https://binary.pensoft.net/fig/436147</uri></graphic></fig><p><bold>Nymph.</bold> Body length of final instar, excluding caudal filaments, 5.3–6.3 mm for male and 7.2– 10 mm for female. Cerci longer than body length. General coloration dark brown with light brown markings mainly on abdominal terga (Fig. <xref ref-type="fig" rid="F5">5</xref>).</p><fig id="F5" position="float" orientation="portrait"><object-id xmlns:xlink="http://www.w3.org/1999/xlink" content-type="doi" xlink:type="simple">10.3897/zookeys.953.51244.figure5</object-id><object-id xmlns:xlink="http://www.w3.org/1999/xlink" content-type="arpha" xlink:type="simple">B874FF25-DCB4-5149-BE22-D25201B05F27</object-id><label>Figure 5.</label><caption><p><italic><tp:taxon-name><tp:taxon-name-part taxon-name-part-type="genus" reg="Habrophlebia">Habrophlebia</tp:taxon-name-part> <tp:taxon-name-part taxon-name-part-type="species" reg="djurdjurensis">djurdjurensis</tp:taxon-name-part></tp:taxon-name></italic> sp. nov., nymph in dorsal view. Scale bar: 1 mm.</p></caption><graphic xmlns:xlink="http://www.w3.org/1999/xlink" xlink:href="zookeys-953-031-g005.jpg" position="float" orientation="portrait" xlink:type="simple" id="oo_436148.jpg"><uri content-type="original_file" xlink:type="simple">https://binary.pensoft.net/fig/436148</uri></graphic></fig><p><bold><italic>Head.</italic></bold> General coloration medium brown; paler area between compound eyes and lateral ocelli; between ocelli, a large dark-brown mark not reaching the clypeus distally, and extending laterally in front of the compound eyes; vertex sutures yellowish, well visible. Upper portion of male eyes orange-brown. Antenna with scape and pedicel greyish brown, filament whitish. Labrum (Fig. <xref ref-type="fig" rid="F6">6A</xref>) rectangular, wider than long; dorsal surface covered distally with scattered stout setae, proximally with long and thin setae; anterior margin with a row of stout and spatulate setae; anteromedian emargination narrow with four flat/rounded denticles; ventral surface with two bunches of stout setae medially. Maxilla (Fig. <xref ref-type="fig" rid="F6">6B</xref>) stocky, subapical row of 6 or 7 pectinate setae; maxillary palp 3-segmented, segment 1 as long as segment 2, and longer than segment 3; segment 3 triangular app. 1.7× longer than wide at base; all stout setae on the palp entire, none feathered (Fig. <xref ref-type="fig" rid="F6">6C</xref>). Mandibles similar to other <italic><tp:taxon-name><tp:taxon-name-part taxon-name-part-type="genus" reg="Habrophlebia">Habrophlebia</tp:taxon-name-part></tp:taxon-name></italic> species (Fig. <xref ref-type="fig" rid="F6">6D, E</xref>). Hypopharynx with developed superlinguae ending with a small membranous digitation (Fig. <xref ref-type="fig" rid="F7">7B</xref>). Labium (Fig. <xref ref-type="fig" rid="F7">7A</xref>) with glossae rhomboid, outer margin and apex covered with stout and short setae; paraglossae enlarged laterally, covered with thin and long setae on dorsal surface; with stout and long setae on outer margin; labial palp 3-segmented; inner margin of segment 1 greatly enlarged towards apex, ca 0.8× longer than maximum width, segments 2 and 3 subequal in length, ca 0.7× length of segment 1; segment 3 ca 1.2× longer than wide at base and slightly triangular.</p><fig id="F6" position="float" orientation="portrait"><object-id xmlns:xlink="http://www.w3.org/1999/xlink" content-type="doi" xlink:type="simple">10.3897/zookeys.953.51244.figure6</object-id><object-id xmlns:xlink="http://www.w3.org/1999/xlink" content-type="arpha" xlink:type="simple">E3A8952F-CDB8-599F-9C1B-6F1BC8D10BDD</object-id><label>Figure 6.</label><caption><p><italic><tp:taxon-name><tp:taxon-name-part taxon-name-part-type="genus" reg="Habrophlebia">Habrophlebia</tp:taxon-name-part> <tp:taxon-name-part taxon-name-part-type="species" reg="djurdjurensis">djurdjurensis</tp:taxon-name-part></tp:taxon-name></italic> sp. nov., nymphal mouthparts: <bold>A</bold> labrum in dorsal view <bold>B</bold> maxilla <bold>C</bold> apex of maxillary palp <bold>D</bold> right mandible in dorsal view <bold>E</bold> left mandible in dorsal view. Scale bars: 50 μm (<bold>A</bold>); 200 μm (<bold>B–E</bold>).</p></caption><graphic xmlns:xlink="http://www.w3.org/1999/xlink" xlink:href="zookeys-953-031-g006.jpg" position="float" orientation="portrait" xlink:type="simple" id="oo_436149.jpg"><uri content-type="original_file" xlink:type="simple">https://binary.pensoft.net/fig/436149</uri></graphic></fig><fig id="F7" position="float" orientation="portrait"><object-id xmlns:xlink="http://www.w3.org/1999/xlink" content-type="doi" xlink:type="simple">10.3897/zookeys.953.51244.figure7</object-id><object-id xmlns:xlink="http://www.w3.org/1999/xlink" content-type="arpha" xlink:type="simple">E9BC2EDF-44E0-5001-9DE4-24127AE87986</object-id><label>Figure 7.</label><caption><p><italic><tp:taxon-name><tp:taxon-name-part taxon-name-part-type="genus" reg="Habrophlebia">Habrophlebia</tp:taxon-name-part> <tp:taxon-name-part taxon-name-part-type="species" reg="djurdjurensis">djurdjurensis</tp:taxon-name-part></tp:taxon-name></italic> sp. nov., nymphal mouthparts. <bold>A</bold> Labium in ventral view <bold>B</bold> hypopharynx (left half). Scale bars: 200 μm.</p></caption><graphic xmlns:xlink="http://www.w3.org/1999/xlink" xlink:href="zookeys-953-031-g007.jpg" position="float" orientation="portrait" xlink:type="simple" id="oo_436150.jpg"><uri content-type="original_file" xlink:type="simple">https://binary.pensoft.net/fig/436150</uri></graphic></fig><p><bold><italic>Thorax.</italic></bold> Pro- and mesonotum greyish brown, with black maculae, especially on lateral margins (Fig. <xref ref-type="fig" rid="F5">5</xref>). Legs yellowish brown to medium brown; dorsal surface of femora almost entirely washed with greyish brown macula; tarsi and tibiae generally lighter, except sometimes in mature nymphs. Anterolateral angles of each hemi-pronotum with a bunch of long setae, anterior margin with a single row of long setae not reaching the median suture. Fore femora (Fig. <xref ref-type="fig" rid="F8">8A</xref>) elongated, ca 2.3 longer than wide, upper surface covered with long, entire, and pointed setae; fore tibiae subequal in length to femora, outer margin with thin and long setae, inner margin with several rows of long stout and pointed setae not feathered; tarsi 0.8× length of tibiae, outer margin with long and thin setae, inner margin with two rows of long, stout, pointed setae. Middle legs (Fig. <xref ref-type="fig" rid="F8">8B</xref>) similar to fore legs, dorsal surface of femora with more numerous and slightly longer stout and pointed setae; tibiae 0.8× length of femora and tarsi 0.5× length of tibiae. Hind femora (Fig. <xref ref-type="fig" rid="F8">8C</xref>) 3× longer than wide, dorsal surface covered with stout, long, pointed and feathered setae (only visible at high magnification: 400× and more; Fig. <xref ref-type="fig" rid="F8">8F</xref>); ventral surface with few feathered setae; hind tibiae as long as hind femora, outer margin with scattered stout, pointed setae; inner margin with several rows of stout, pointed, entire setae; tarsi 0.4× length of tibiae, outer margin with long and thin setae, inner margin with two rows of long, stout, pointed setae. Claws (Fig. <xref ref-type="fig" rid="F8">8D</xref>) of all legs slightly hooked, with 15–18 long, thin, pointed denticles including three larger towards the middle of the claws.</p><fig id="F8" position="float" orientation="portrait"><object-id xmlns:xlink="http://www.w3.org/1999/xlink" content-type="doi" xlink:type="simple">10.3897/zookeys.953.51244.figure8</object-id><object-id xmlns:xlink="http://www.w3.org/1999/xlink" content-type="arpha" xlink:type="simple">6EAB72D1-7F86-5827-BB03-6275C44D28F4</object-id><label>Figure 8.</label><caption><p><italic><tp:taxon-name><tp:taxon-name-part taxon-name-part-type="genus" reg="Habrophlebia">Habrophlebia</tp:taxon-name-part> <tp:taxon-name-part taxon-name-part-type="species" reg="djurdjurensis">djurdjurensis</tp:taxon-name-part></tp:taxon-name></italic> sp. nov., nymphal legs. <bold>A</bold> Fore femur <bold>B</bold> middle femur <bold>C</bold> hind femur <bold>D</bold> tarsal claw <bold>E</bold> feathered setae on the dorsal face of hind femur. Scale bars: 200 μm (<bold>A–C</bold>); 50 μm (<bold>D</bold>); 30 μm (<bold>E</bold>).</p></caption><graphic xmlns:xlink="http://www.w3.org/1999/xlink" xlink:href="zookeys-953-031-g008.jpg" position="float" orientation="portrait" xlink:type="simple" id="oo_436151.jpg"><uri content-type="original_file" xlink:type="simple">https://binary.pensoft.net/fig/436151</uri></graphic></fig><p><bold><italic>Abdomen.</italic></bold> Terga greyish brown to dark brown with characteristic light markings (Fig. <xref ref-type="fig" rid="F5">5</xref>). Terga I–II dark brown, terga II–IX with two sublateral elongated dark brown maculae, joining on the posterior margin, leaving two lateral light areas inconspicuous on terga III–IV, more pronounced on terga V–IX; terga X light brown. Sternum I entirely greyish brown; sterna II–IX greyish brown with lateral and anterior bands light brown; nervous ganglia greyish brown. Posterolateral expansions only on segments VIII and IX. Ornamentation of the terga (Fig. <xref ref-type="fig" rid="F9">9</xref>): posterior margin of tergum X with well developed, narrow, pointed spines, ca 3× longer than wide; tergum IX with narrower and shorter spines, bordered with submarginal microdenticles; tergum VIII with minute spines, a little bit longer than the submarginal microdenticles; terga V–VII with tiny spines; terga I–IV with barely visible spines at high magnification (400×). Gills present on segments I–VII; all gills long and large; first gill (Fig. <xref ref-type="fig" rid="F10">10A</xref>) with ventral lamella bearing 3 or 4 filaments, upper lamella with 4 or 5 filaments, gills II–VI (Fig. <xref ref-type="fig" rid="F10">10B</xref>) with 4–7 and 8–11 filaments on the ventral and dorsal lamella respectively, gill VII (Fig. <xref ref-type="fig" rid="F10">10C</xref>) with about 6 filaments on ventral lamella and ca 9 filaments on upper lamella.</p><fig id="F9" position="float" orientation="portrait"><object-id xmlns:xlink="http://www.w3.org/1999/xlink" content-type="doi" xlink:type="simple">10.3897/zookeys.953.51244.figure9</object-id><object-id xmlns:xlink="http://www.w3.org/1999/xlink" content-type="arpha" xlink:type="simple">56C89885-2C8A-527D-8459-890D1033BAF2</object-id><label>Figure 9.</label><caption><p><italic><tp:taxon-name><tp:taxon-name-part taxon-name-part-type="genus" reg="Habrophlebia">Habrophlebia</tp:taxon-name-part> <tp:taxon-name-part taxon-name-part-type="species" reg="djurdjurensis">djurdjurensis</tp:taxon-name-part></tp:taxon-name></italic> sp. nov., posterior margin of abdominal terga VI–X. Scale bar: 50 μm.</p></caption><graphic xmlns:xlink="http://www.w3.org/1999/xlink" xlink:href="zookeys-953-031-g009.jpg" position="float" orientation="portrait" xlink:type="simple" id="oo_436152.jpg"><uri content-type="original_file" xlink:type="simple">https://binary.pensoft.net/fig/436152</uri></graphic></fig><fig id="F10" position="float" orientation="portrait"><object-id xmlns:xlink="http://www.w3.org/1999/xlink" content-type="doi" xlink:type="simple">10.3897/zookeys.953.51244.figure10</object-id><object-id xmlns:xlink="http://www.w3.org/1999/xlink" content-type="arpha" xlink:type="simple">3BCB970B-FBE2-594E-864B-8E08C0FD616F</object-id><label>Figure 10.</label><caption><p><italic><tp:taxon-name><tp:taxon-name-part taxon-name-part-type="genus" reg="Habrophlebia">Habrophlebia</tp:taxon-name-part> <tp:taxon-name-part taxon-name-part-type="species" reg="djurdjurensis">djurdjurensis</tp:taxon-name-part></tp:taxon-name></italic> sp. nov., nymphal gills. <bold>A</bold> Gill I <bold>B</bold> gill IV <bold>C</bold> gill VII. Scale bar: 0.5 mm.</p></caption><graphic xmlns:xlink="http://www.w3.org/1999/xlink" xlink:href="zookeys-953-031-g010.jpg" position="float" orientation="portrait" xlink:type="simple" id="oo_436153.jpg"><uri content-type="original_file" xlink:type="simple">https://binary.pensoft.net/fig/436153</uri></graphic></fig><p>Cerci and terminal filament yellowish brown, medium brown in mature nymphs.</p></tp:treatment-sec><tp:treatment-sec sec-type="etymology" id="SECID0EDWAE"><title>Etymology.</title><p>The species is named after the Kabylian Massif of Djurdjura.</p></tp:treatment-sec><tp:treatment-sec sec-type="Affinities" id="SECID0EIWAE"><title>Affinities.</title><p>The male imago of <italic><tp:taxon-name><tp:taxon-name-part taxon-name-part-type="genus" reg="Habrophlebia">Habrophlebia</tp:taxon-name-part> <tp:taxon-name-part taxon-name-part-type="species" reg="djurdjurensis">djurdjurensis</tp:taxon-name-part></tp:taxon-name></italic> sp. nov. can be easily separated from that of <italic><tp:taxon-name><tp:taxon-name-part taxon-name-part-type="genus" reg="Habrophlebia">H.</tp:taxon-name-part> <tp:taxon-name-part taxon-name-part-type="species" reg="antoninoi">antoninoi</tp:taxon-name-part></tp:taxon-name></italic> by the shape of the hind wing, from <italic><tp:taxon-name><tp:taxon-name-part taxon-name-part-type="genus" reg="Habrophlebia">H.</tp:taxon-name-part> <tp:taxon-name-part taxon-name-part-type="species" reg="hassainae">hassainae</tp:taxon-name-part></tp:taxon-name></italic> by the length of vein Sc on the hind wing, from <italic><tp:taxon-name><tp:taxon-name-part taxon-name-part-type="genus" reg="Habrophlebia">H.</tp:taxon-name-part> <tp:taxon-name-part taxon-name-part-type="species" reg="antoninoi">antoninoi</tp:taxon-name-part></tp:taxon-name></italic>, <italic><tp:taxon-name><tp:taxon-name-part taxon-name-part-type="genus" reg="Habrophlebia">H.</tp:taxon-name-part> <tp:taxon-name-part taxon-name-part-type="species" reg="consiglioi">consiglioi</tp:taxon-name-part></tp:taxon-name></italic>, <italic><tp:taxon-name><tp:taxon-name-part taxon-name-part-type="genus" reg="Habrophlebia">H.</tp:taxon-name-part> <tp:taxon-name-part taxon-name-part-type="species" reg="eldae">eldae</tp:taxon-name-part></tp:taxon-name></italic>, <italic><tp:taxon-name><tp:taxon-name-part taxon-name-part-type="genus" reg="Habrophlebia">H.</tp:taxon-name-part> <tp:taxon-name-part taxon-name-part-type="species" reg="fusca">fusca</tp:taxon-name-part></tp:taxon-name></italic>, <italic><tp:taxon-name><tp:taxon-name-part taxon-name-part-type="genus" reg="Habrophlebia">H.</tp:taxon-name-part> <tp:taxon-name-part taxon-name-part-type="species" reg="lauta">lauta</tp:taxon-name-part></tp:taxon-name></italic>, and <italic><tp:taxon-name><tp:taxon-name-part taxon-name-part-type="genus" reg="Habrophlebia">H.</tp:taxon-name-part> <tp:taxon-name-part taxon-name-part-type="species" reg="vaillantorum">vaillantorum</tp:taxon-name-part></tp:taxon-name></italic> by the shape of the notch of the stilyger which is more or less narrowed, from <italic><tp:taxon-name><tp:taxon-name-part taxon-name-part-type="genus" reg="Habrophlebia">H.</tp:taxon-name-part> <tp:taxon-name-part taxon-name-part-type="species" reg="consiglioi">consiglioi</tp:taxon-name-part></tp:taxon-name></italic> by the shape of the bulge on the outer margin of the first segment of the gonopods, from <italic><tp:taxon-name><tp:taxon-name-part taxon-name-part-type="genus" reg="Habrophlebia">H.</tp:taxon-name-part> <tp:taxon-name-part taxon-name-part-type="species" reg="consiglioi">consiglioi</tp:taxon-name-part></tp:taxon-name></italic> and <italic><tp:taxon-name><tp:taxon-name-part taxon-name-part-type="genus" reg="Habrophlebia">H.</tp:taxon-name-part> <tp:taxon-name-part taxon-name-part-type="species" reg="antoninoi">antoninoi</tp:taxon-name-part></tp:taxon-name></italic> by the shape of the penial spine which is not stout, and from <italic><tp:taxon-name><tp:taxon-name-part taxon-name-part-type="genus" reg="Habrophlebia">H.</tp:taxon-name-part> <tp:taxon-name-part taxon-name-part-type="species" reg="vaillantorum">vaillantorum</tp:taxon-name-part></tp:taxon-name></italic>, <italic><tp:taxon-name><tp:taxon-name-part taxon-name-part-type="genus" reg="Habrophlebia">H.</tp:taxon-name-part> <tp:taxon-name-part taxon-name-part-type="species" reg="fusca">fusca</tp:taxon-name-part></tp:taxon-name></italic>, and <italic><tp:taxon-name><tp:taxon-name-part taxon-name-part-type="genus" reg="Habrophlebia">H.</tp:taxon-name-part> <tp:taxon-name-part taxon-name-part-type="species" reg="lauta">lauta</tp:taxon-name-part></tp:taxon-name></italic> by penis lobes in ventral view which are narrow and hold tight against each other with penial spine longer and curved at the apex. The new species is more similar to <italic><tp:taxon-name><tp:taxon-name-part taxon-name-part-type="genus" reg="Habrophlebia">H.</tp:taxon-name-part> <tp:taxon-name-part taxon-name-part-type="species" reg="lauta">lauta</tp:taxon-name-part></tp:taxon-name></italic>, with whom it shares the shape of penial spine which is long, thin, and more pointed, and related with <italic><tp:taxon-name><tp:taxon-name-part taxon-name-part-type="genus" reg="Habrophlebia">H.</tp:taxon-name-part> <tp:taxon-name-part taxon-name-part-type="species" reg="hassainae">hassainae</tp:taxon-name-part></tp:taxon-name></italic>, with whom it shares the styliger shape but differs by the length of the penial spine much shorter.</p><p>The nymph of <italic><tp:taxon-name><tp:taxon-name-part taxon-name-part-type="genus" reg="Habrophlebia">H.</tp:taxon-name-part> <tp:taxon-name-part taxon-name-part-type="species" reg="djurdjurensis">djurdjurensis</tp:taxon-name-part></tp:taxon-name></italic> differs from those of <italic><tp:taxon-name><tp:taxon-name-part taxon-name-part-type="genus" reg="Habrophlebia">H.</tp:taxon-name-part> <tp:taxon-name-part taxon-name-part-type="species" reg="consiglioi">consiglioi</tp:taxon-name-part></tp:taxon-name></italic>, <italic><tp:taxon-name><tp:taxon-name-part taxon-name-part-type="genus" reg="Habrophlebia">H.</tp:taxon-name-part> <tp:taxon-name-part taxon-name-part-type="species" reg="eldae">eldae</tp:taxon-name-part></tp:taxon-name></italic>, <italic><tp:taxon-name><tp:taxon-name-part taxon-name-part-type="genus" reg="Habrophlebia">H.</tp:taxon-name-part> <tp:taxon-name-part taxon-name-part-type="species" reg="fusca">fusca</tp:taxon-name-part></tp:taxon-name></italic>, and <italic><tp:taxon-name><tp:taxon-name-part taxon-name-part-type="genus" reg="Habrophlebia">H.</tp:taxon-name-part> <tp:taxon-name-part taxon-name-part-type="species" reg="vaillantorum">vaillantorum</tp:taxon-name-part></tp:taxon-name></italic> by the pattern of coloration on the abdomen, from <italic>H <tp:taxon-name><tp:taxon-name-part taxon-name-part-type="genus" reg="Habrophlebia"/><tp:taxon-name-part taxon-name-part-type="species" reg="eldae">eldae</tp:taxon-name-part></tp:taxon-name></italic>, <italic><tp:taxon-name><tp:taxon-name-part taxon-name-part-type="genus" reg="Habrophlebia">H.</tp:taxon-name-part> <tp:taxon-name-part taxon-name-part-type="species" reg="fusca">fusca</tp:taxon-name-part></tp:taxon-name></italic>, and <italic><tp:taxon-name><tp:taxon-name-part taxon-name-part-type="genus" reg="Habrophlebia">H.</tp:taxon-name-part> <tp:taxon-name-part taxon-name-part-type="species" reg="lauta">lauta</tp:taxon-name-part></tp:taxon-name></italic> by the shape of the superlingua of the hypopharynx, and from all other species by the shape of the spines on the posterior margin of the terga. Pronotum ornamentation is similar to <italic><tp:taxon-name><tp:taxon-name-part taxon-name-part-type="genus" reg="Habrophlebia">H.</tp:taxon-name-part> <tp:taxon-name-part taxon-name-part-type="species" reg="hassainae">hassainae</tp:taxon-name-part></tp:taxon-name></italic>, somewhat intermediate between <italic><tp:taxon-name><tp:taxon-name-part taxon-name-part-type="genus" reg="Habrophlebia">H.</tp:taxon-name-part> <tp:taxon-name-part taxon-name-part-type="species" reg="consiglioi">consiglioi</tp:taxon-name-part></tp:taxon-name></italic> and <italic><tp:taxon-name><tp:taxon-name-part taxon-name-part-type="genus" reg="Habrophlebia">H.</tp:taxon-name-part> <tp:taxon-name-part taxon-name-part-type="species" reg="eldae">eldae</tp:taxon-name-part></tp:taxon-name></italic> (see <xref ref-type="bibr" rid="B3">Belfiore and Gaino 1985</xref>: figs 5, 6). The ventral surface of hind femora bears very few setae compared to <italic><tp:taxon-name><tp:taxon-name-part taxon-name-part-type="genus" reg="Habrophlebia">H.</tp:taxon-name-part> <tp:taxon-name-part taxon-name-part-type="species" reg="hassainae">hassainae</tp:taxon-name-part></tp:taxon-name></italic>. The nymph is most similar to that of <italic><tp:taxon-name><tp:taxon-name-part taxon-name-part-type="genus" reg="Habrophlebia">H.</tp:taxon-name-part> <tp:taxon-name-part taxon-name-part-type="species" reg="vaillantorum">vaillantorum</tp:taxon-name-part></tp:taxon-name></italic>, from which it can be separated by the abdomen color, the ornamentation of terga (especially tergum IX), the number and the length of filaments on gills which are longer in <italic><tp:taxon-name><tp:taxon-name-part taxon-name-part-type="genus" reg="Habrophlebia">H.</tp:taxon-name-part> <tp:taxon-name-part taxon-name-part-type="species" reg="djurdjurensis">djurdjurensis</tp:taxon-name-part></tp:taxon-name></italic> compared to <italic><tp:taxon-name><tp:taxon-name-part taxon-name-part-type="genus" reg="Habrophlebia">H.</tp:taxon-name-part> <tp:taxon-name-part taxon-name-part-type="species" reg="vaillantorum">vaillantorum</tp:taxon-name-part></tp:taxon-name></italic>.</p><p>Among all Palaearctic species of <italic><tp:taxon-name><tp:taxon-name-part taxon-name-part-type="genus" reg="Habrophlebia">Habrophlebia</tp:taxon-name-part></tp:taxon-name></italic>, <italic><tp:taxon-name><tp:taxon-name-part taxon-name-part-type="genus" reg="Habrophlebia">H.</tp:taxon-name-part> <tp:taxon-name-part taxon-name-part-type="species" reg="djurdjurensis">djurdjurensis</tp:taxon-name-part></tp:taxon-name></italic> is the second species after <italic><tp:taxon-name><tp:taxon-name-part taxon-name-part-type="genus" reg="Habrophlebia">H.</tp:taxon-name-part> <tp:taxon-name-part taxon-name-part-type="species" reg="hassainae">hassainae</tp:taxon-name-part></tp:taxon-name></italic> with the greatest number of denticles on claws (15–18 denticles vs 11–16 in others and 18–22 in <italic><tp:taxon-name><tp:taxon-name-part taxon-name-part-type="genus" reg="Habrophlebia">H.</tp:taxon-name-part> <tp:taxon-name-part taxon-name-part-type="species" reg="hassainae">hassainae</tp:taxon-name-part></tp:taxon-name></italic>). It possesses gills with the greatest number of filaments on each lamella still after <italic><tp:taxon-name><tp:taxon-name-part taxon-name-part-type="genus" reg="Habrophlebia">H.</tp:taxon-name-part> <tp:taxon-name-part taxon-name-part-type="species" reg="hassainae">hassainae</tp:taxon-name-part></tp:taxon-name></italic> (4–7 in ventral and 8–11 in dorsal, vs 1–6 and 3–9 in ventral and dorsal lamella, respectively in all other species, and 5–8 and 9–12 in ventral and dorsal lamella, respectively, in <italic><tp:taxon-name><tp:taxon-name-part taxon-name-part-type="genus" reg="Habrophlebia">H.</tp:taxon-name-part> <tp:taxon-name-part taxon-name-part-type="species" reg="hassainae">hassainae</tp:taxon-name-part></tp:taxon-name></italic>).</p><p>The eggs of <italic><tp:taxon-name><tp:taxon-name-part taxon-name-part-type="genus" reg="Habrophlebia">H.</tp:taxon-name-part> <tp:taxon-name-part taxon-name-part-type="species" reg="djurdjurensis">djurdjurensis</tp:taxon-name-part></tp:taxon-name></italic> have a length/width ratio of ca 2.4, intermediate between those of <italic><tp:taxon-name><tp:taxon-name-part taxon-name-part-type="genus" reg="Habrophlebia">H.</tp:taxon-name-part> <tp:taxon-name-part taxon-name-part-type="species" reg="lauta">lauta</tp:taxon-name-part></tp:taxon-name></italic> (2.7), <italic><tp:taxon-name><tp:taxon-name-part taxon-name-part-type="genus" reg="Habrophlebia">H.</tp:taxon-name-part> <tp:taxon-name-part taxon-name-part-type="species" reg="hassainae">hassainae</tp:taxon-name-part></tp:taxon-name></italic> (2.1), and <italic><tp:taxon-name><tp:taxon-name-part taxon-name-part-type="genus" reg="Habrophlebia">H.</tp:taxon-name-part> <tp:taxon-name-part taxon-name-part-type="species" reg="vaillantorum">vaillantorum</tp:taxon-name-part></tp:taxon-name></italic> (1.7). These eggs are also relatively smaller than the others; compared to <italic><tp:taxon-name><tp:taxon-name-part taxon-name-part-type="genus" reg="Habrophlebia">H.</tp:taxon-name-part> <tp:taxon-name-part taxon-name-part-type="species" reg="hassainae">hassainae</tp:taxon-name-part></tp:taxon-name></italic>, the longitudinal ribs are longer reaching almost from one pole to the other, whereas in the latter, two to three ribs are necessary to reach both poles.</p></tp:treatment-sec><tp:treatment-sec sec-type="distribution" id="SECID0EOFAG"><title>Distribution and ecology.</title><p>The genus <italic><tp:taxon-name><tp:taxon-name-part taxon-name-part-type="genus" reg="Habrophlebia">Habrophlebia</tp:taxon-name-part></tp:taxon-name></italic> currently encompasses eight species in the Western Palearctic region. Two species, <italic><tp:taxon-name><tp:taxon-name-part taxon-name-part-type="genus" reg="Habrophlebia">H.</tp:taxon-name-part> <tp:taxon-name-part taxon-name-part-type="species" reg="lauta">lauta</tp:taxon-name-part></tp:taxon-name></italic> McLachlan, 1884 and <italic><tp:taxon-name><tp:taxon-name-part taxon-name-part-type="genus" reg="Habrophlebia">H.</tp:taxon-name-part> <tp:taxon-name-part taxon-name-part-type="species" reg="fusca">fusca</tp:taxon-name-part></tp:taxon-name></italic> (Curtis, 1834), are widely distributed in Europe. <italic><tp:taxon-name><tp:taxon-name-part taxon-name-part-type="genus" reg="Habrophlebia">Habrophlebia</tp:taxon-name-part> <tp:taxon-name-part taxon-name-part-type="species" reg="eldae">eldae</tp:taxon-name-part></tp:taxon-name></italic> Jacob &amp; Sartori, 1984 was considered a Mediterranean element, which recently expanded its geographic range to central Europe, probably due to global climate change (<xref ref-type="bibr" rid="B17">Wagner et al. 2007</xref>). <italic><tp:taxon-name><tp:taxon-name-part taxon-name-part-type="genus" reg="Habrophlebia">Habrophlebia</tp:taxon-name-part> <tp:taxon-name-part taxon-name-part-type="species" reg="consiglioi">consiglioi</tp:taxon-name-part></tp:taxon-name></italic> was described from the island of Sardinia and later reported from Tunisia (<xref ref-type="bibr" rid="B18">Zrelli et al. 2011</xref>). The others have a much restricted distribution: <italic><tp:taxon-name><tp:taxon-name-part taxon-name-part-type="genus" reg="Habrophlebia">H.</tp:taxon-name-part> <tp:taxon-name-part taxon-name-part-type="species" reg="antoninoi">antoninoi</tp:taxon-name-part></tp:taxon-name></italic> is only known from two locality near Andújar in southern Spain (<xref ref-type="bibr" rid="B1">Alba-Tercedor 2000</xref>), <italic><tp:taxon-name><tp:taxon-name-part taxon-name-part-type="genus" reg="Habrophlebia">H.</tp:taxon-name-part> <tp:taxon-name-part taxon-name-part-type="species" reg="vaillantorum">vaillantorum</tp:taxon-name-part></tp:taxon-name></italic> is probably endemic to the Moroccan High Atlas (<xref ref-type="bibr" rid="B15">Thomas et al. 1999</xref>), and <italic><tp:taxon-name><tp:taxon-name-part taxon-name-part-type="genus" reg="Habrophlebia">H.</tp:taxon-name-part> <tp:taxon-name-part taxon-name-part-type="species" reg="hassainae">hassainae</tp:taxon-name-part></tp:taxon-name></italic> has not been reported yet outside of the Tafna watershed (western Algeria). The presence of <italic><tp:taxon-name><tp:taxon-name-part taxon-name-part-type="genus" reg="Habrophlebia">H.</tp:taxon-name-part> <tp:taxon-name-part taxon-name-part-type="species" reg="djurdjurensis">djurdjurensis</tp:taxon-name-part></tp:taxon-name></italic> for now seems to be limited to the Kabylian massif of Djurdjura, and the species may be a microendemic to this region of Algeria. Unpublished data from other parts of Algeria suggest this species is not found in those areas. <italic><tp:taxon-name><tp:taxon-name-part taxon-name-part-type="genus" reg="Habrophlebia">Habrophlebia</tp:taxon-name-part> <tp:taxon-name-part taxon-name-part-type="species" reg="djurdjurensis">djurdjurensis</tp:taxon-name-part></tp:taxon-name></italic> has a rithrophilic tendency and is widely distributed in the streams on the north slopes of the Djurdjura. It colonizes varied biotopes, from spring streams to foothill rivers. It was collected in 19 stations between 300 and 1450 m above sea level (Fig. .1). The habitats are characterized by a mixed substrate of pebbles, gravel, sand, and silts covered in some places by debris, moderate currents, and water temperatures not exceeding 20 °C (Table <xref ref-type="table" rid="T1">1</xref>). This species appears unable to endure warmer waters at low altitudes and quickly disappears from stations below 380 m.</p></tp:treatment-sec><tp:treatment-sec><!--Section generated to contain objects referenced in tp:taxon-treatment.--><table-wrap id="T1" position="float" orientation="portrait"><label>Table 1.</label><caption><p>Geographical and physical data of sampling sites of Great Kabylia basin Algeria (sampling sites with <italic><tp:taxon-name><tp:taxon-name-part taxon-name-part-type="genus" reg="Habrophlebia">H.</tp:taxon-name-part> <tp:taxon-name-part taxon-name-part-type="species" reg="djurdjurensis">djurdjurensis</tp:taxon-name-part></tp:taxon-name></italic>).</p></caption><table id="TID0EJ2AE" rules="all"><tbody><tr><th rowspan="1" colspan="1">Sites</th><th rowspan="1" colspan="1">Latitude N/ Longitude E</th><th rowspan="1" colspan="1">Altitude (m)</th><th rowspan="1" colspan="1">Orientation</th><th rowspan="1" colspan="1">Distance from the source (km)</th><th rowspan="1" colspan="1">Width of riverbed (m)</th><th rowspan="1" colspan="1">Dominant Substrate</th><th rowspan="1" colspan="1">Turbidity</th><th rowspan="1" colspan="1">Maximum depth (cm)</th><th rowspan="1" colspan="1">Riparian vegetation</th></tr><tr><td rowspan="1" colspan="1">SA1</td><td rowspan="1" colspan="1">
                  <named-content xmlns:xlink="http://www.w3.org/1999/xlink" content-type="dwc:verbatimCoordinates" xlink:type="simple">
                    <named-content content-type="geo-json" specific-use="{&#34;type&#34;:&#34;Point&#34;,&#34;coordinates&#34;:[4.492917,36.545200]}" id="NCID0EULAG" xlink:type="simple">36°32.712'N, 004°29.575'E</named-content>
                  </named-content>
                </td><td rowspan="1" colspan="1">1200</td><td rowspan="1" colspan="1">S-N</td><td rowspan="1" colspan="1">1.5</td><td rowspan="1" colspan="1">1.5</td><td rowspan="1" colspan="1">Sh, G</td><td rowspan="1" colspan="1">C</td><td rowspan="1" colspan="1">20</td><td rowspan="1" colspan="1">Ps</td></tr><tr><td rowspan="1" colspan="1">SA2</td><td rowspan="1" colspan="1">
                  <named-content xmlns:xlink="http://www.w3.org/1999/xlink" content-type="dwc:verbatimCoordinates" xlink:type="simple">
                    <named-content content-type="geo-json" specific-use="{&#34;type&#34;:&#34;Point&#34;,&#34;coordinates&#34;:[4.492617,36.546367]}" id="NCID0E3MAG" xlink:type="simple">36°32.782'N, 004°29.557'E</named-content>
                  </named-content>
                </td><td rowspan="1" colspan="1">1140</td><td rowspan="1" colspan="1">S-N</td><td rowspan="1" colspan="1">2</td><td rowspan="1" colspan="1">1.5</td><td rowspan="1" colspan="1">Sh, G,Vd</td><td rowspan="1" colspan="1">C</td><td rowspan="1" colspan="1">30</td><td rowspan="1" colspan="1">Ps</td></tr><tr><td rowspan="1" colspan="1">SA3</td><td rowspan="1" colspan="1">
                  <named-content xmlns:xlink="http://www.w3.org/1999/xlink" content-type="dwc:verbatimCoordinates" xlink:type="simple">
                    <named-content content-type="geo-json" specific-use="{&#34;type&#34;:&#34;Point&#34;,&#34;coordinates&#34;:[4.459533,36.589467]}" id="NCID0EEOAG" xlink:type="simple">36°35.368'N, 004°27.572'E</named-content>
                  </named-content>
                </td><td rowspan="1" colspan="1">430</td><td rowspan="1" colspan="1">S-N</td><td rowspan="1" colspan="1">6</td><td rowspan="1" colspan="1">2</td><td rowspan="1" colspan="1">Sh, G, S</td><td rowspan="1" colspan="1">T</td><td rowspan="1" colspan="1">30</td><td rowspan="1" colspan="1">Ps</td></tr><tr><td rowspan="1" colspan="1">TR1</td><td rowspan="1" colspan="1">
                  <named-content xmlns:xlink="http://www.w3.org/1999/xlink" content-type="dwc:verbatimCoordinates" xlink:type="simple">
                    <named-content content-type="geo-json" specific-use="{&#34;type&#34;:&#34;Point&#34;,&#34;coordinates&#34;:[4.361550,36.490508]}" id="NCID0EMPAG" xlink:type="simple">36°29.4305'N, 004°21.693'E</named-content>
                  </named-content>
                </td><td rowspan="1" colspan="1">1200</td><td rowspan="1" colspan="1">S-N</td><td rowspan="1" colspan="1">0.5</td><td rowspan="1" colspan="1">1.3</td><td rowspan="1" colspan="1">Sh, G, S</td><td rowspan="1" colspan="1">C</td><td rowspan="1" colspan="1">50</td><td rowspan="1" colspan="1">Ps</td></tr><tr><td rowspan="1" colspan="1">TR2</td><td rowspan="1" colspan="1">
                  <named-content xmlns:xlink="http://www.w3.org/1999/xlink" content-type="dwc:verbatimCoordinates" xlink:type="simple">
                    <named-content content-type="geo-json" specific-use="{&#34;type&#34;:&#34;Point&#34;,&#34;coordinates&#34;:[4.358900,36.490500]}" id="NCID0EUQAG" xlink:type="simple">36°29.430'N, 004°21.534'E</named-content>
                  </named-content>
                </td><td rowspan="1" colspan="1">1150</td><td rowspan="1" colspan="1">S-N</td><td rowspan="1" colspan="1">1.5</td><td rowspan="1" colspan="1">0.7</td><td rowspan="1" colspan="1">Sh, G, Si</td><td rowspan="1" colspan="1">C</td><td rowspan="1" colspan="1">20</td><td rowspan="1" colspan="1">Ps, Th</td></tr><tr><td rowspan="1" colspan="1">AA</td><td rowspan="1" colspan="1">
                  <named-content xmlns:xlink="http://www.w3.org/1999/xlink" content-type="dwc:verbatimCoordinates" xlink:type="simple">
                    <named-content content-type="geo-json" specific-use="{&#34;type&#34;:&#34;Point&#34;,&#34;coordinates&#34;:[4.373033,36.495167]}" id="NCID0E3RAG" xlink:type="simple">36°29.710'N, 004°22.382'E</named-content>
                  </named-content>
                </td><td rowspan="1" colspan="1">1080</td><td rowspan="1" colspan="1">S-N</td><td rowspan="1" colspan="1">0.5</td><td rowspan="1" colspan="1">1</td><td rowspan="1" colspan="1">Sh, G, S</td><td rowspan="1" colspan="1">C</td><td rowspan="1" colspan="1">20</td><td rowspan="1" colspan="1">Ps, Th</td></tr><tr><td rowspan="1" colspan="1">AI</td><td rowspan="1" colspan="1">
                  <named-content xmlns:xlink="http://www.w3.org/1999/xlink" content-type="dwc:verbatimCoordinates" xlink:type="simple">
                    <named-content content-type="geo-json" specific-use="{&#34;type&#34;:&#34;Point&#34;,&#34;coordinates&#34;:[4.401250,36.506867]}" id="NCID0EETAG" xlink:type="simple">36°30.412'N, 004°24.075'E</named-content>
                  </named-content>
                </td><td rowspan="1" colspan="1">1010</td><td rowspan="1" colspan="1">S-N</td><td rowspan="1" colspan="1">1</td><td rowspan="1" colspan="1">1</td><td rowspan="1" colspan="1">Sh, G,</td><td rowspan="1" colspan="1">C</td><td rowspan="1" colspan="1">20</td><td rowspan="1" colspan="1">Ps, Th</td></tr><tr><td rowspan="1" colspan="1">D1</td><td rowspan="1" colspan="1">
                  <named-content xmlns:xlink="http://www.w3.org/1999/xlink" content-type="dwc:verbatimCoordinates" xlink:type="simple">
                    <named-content content-type="geo-json" specific-use="{&#34;type&#34;:&#34;Point&#34;,&#34;coordinates&#34;:[4.332283,36.506350]}" id="NCID0EMUAG" xlink:type="simple">36°30.381'N, 004°19.937'E</named-content>
                  </named-content>
                </td><td rowspan="1" colspan="1">900</td><td rowspan="1" colspan="1">S-N</td><td rowspan="1" colspan="1">0.5</td><td rowspan="1" colspan="1">1</td><td rowspan="1" colspan="1">Sh, G, S, Si, Vd</td><td rowspan="1" colspan="1">C</td><td rowspan="1" colspan="1">20</td><td rowspan="1" colspan="1">Ps</td></tr><tr><td rowspan="1" colspan="1">A1</td><td rowspan="1" colspan="1">
                  <named-content xmlns:xlink="http://www.w3.org/1999/xlink" content-type="dwc:verbatimCoordinates" xlink:type="simple">
                    <named-content content-type="geo-json" specific-use="{&#34;type&#34;:&#34;Point&#34;,&#34;coordinates&#34;:[4.185600,36.494717]}" id="NCID0EUVAG" xlink:type="simple">36°29.683'N, 004°11.136'E</named-content>
                  </named-content>
                </td><td rowspan="1" colspan="1">600</td><td rowspan="1" colspan="1">S-N</td><td rowspan="1" colspan="1">0.5</td><td rowspan="1" colspan="1">0.8</td><td rowspan="1" colspan="1">Sh, G,Vd</td><td rowspan="1" colspan="1">C</td><td rowspan="1" colspan="1">30</td><td rowspan="1" colspan="1">Ps</td></tr><tr><td rowspan="1" colspan="1">A2</td><td rowspan="1" colspan="1">
                  <named-content xmlns:xlink="http://www.w3.org/1999/xlink" content-type="dwc:verbatimCoordinates" xlink:type="simple">
                    <named-content content-type="geo-json" specific-use="{&#34;type&#34;:&#34;Point&#34;,&#34;coordinates&#34;:[4.198833,36.504333]}" id="NCID0E3WAG" xlink:type="simple">36°30.260'N, 004°11.930'E</named-content>
                  </named-content>
                </td><td rowspan="1" colspan="1">510</td><td rowspan="1" colspan="1">S-N</td><td rowspan="1" colspan="1">1</td><td rowspan="1" colspan="1">0.5</td><td rowspan="1" colspan="1">Sh, G,S,Vd</td><td rowspan="1" colspan="1">C</td><td rowspan="1" colspan="1">10</td><td rowspan="1" colspan="1">Ps</td></tr><tr><td rowspan="1" colspan="1">A4</td><td rowspan="1" colspan="1">
                  <named-content xmlns:xlink="http://www.w3.org/1999/xlink" content-type="dwc:verbatimCoordinates" xlink:type="simple">
                    <named-content content-type="geo-json" specific-use="{&#34;type&#34;:&#34;Point&#34;,&#34;coordinates&#34;:[4.201217,36.517767]}" id="NCID0EEYAG" xlink:type="simple">36°31.066'N, 004°12.073'E</named-content>
                  </named-content>
                </td><td rowspan="1" colspan="1">380</td><td rowspan="1" colspan="1">S-N</td><td rowspan="1" colspan="1">4.5</td><td rowspan="1" colspan="1">3</td><td rowspan="1" colspan="1">Sh, G, S</td><td rowspan="1" colspan="1">T</td><td rowspan="1" colspan="1">50</td><td rowspan="1" colspan="1">Hb, Th</td></tr><tr><td rowspan="1" colspan="1">O1</td><td rowspan="1" colspan="1">
                  <named-content xmlns:xlink="http://www.w3.org/1999/xlink" content-type="dwc:verbatimCoordinates" xlink:type="simple">
                    <named-content content-type="geo-json" specific-use="{&#34;type&#34;:&#34;Point&#34;,&#34;coordinates&#34;:[4.065517,36.499600]}" id="NCID0EMZAG" xlink:type="simple">36°29.976'N, 004°03.931'E</named-content>
                  </named-content>
                </td><td rowspan="1" colspan="1">800</td><td rowspan="1" colspan="1">S-N</td><td rowspan="1" colspan="1">2.5</td><td rowspan="1" colspan="1">2</td><td rowspan="1" colspan="1">Sh, G</td><td rowspan="1" colspan="1">C</td><td rowspan="1" colspan="1">30</td><td rowspan="1" colspan="1">Ps</td></tr><tr><td rowspan="1" colspan="1">O3</td><td rowspan="1" colspan="1">
                  <named-content xmlns:xlink="http://www.w3.org/1999/xlink" content-type="dwc:verbatimCoordinates" xlink:type="simple">
                    <named-content content-type="geo-json" specific-use="{&#34;type&#34;:&#34;Point&#34;,&#34;coordinates&#34;:[4.122700,36.487983]}" id="NCID0EU1AG" xlink:type="simple">36°29.279'N, 004°07.362'E</named-content>
                  </named-content>
                </td><td rowspan="1" colspan="1">1040</td><td rowspan="1" colspan="1">S-N</td><td rowspan="1" colspan="1">0.8</td><td rowspan="1" colspan="1">0.5</td><td rowspan="1" colspan="1">Sh, G</td><td rowspan="1" colspan="1">C</td><td rowspan="1" colspan="1">20</td><td rowspan="1" colspan="1">Ps, Th</td></tr><tr><td rowspan="1" colspan="1">O4</td><td rowspan="1" colspan="1">
                  <named-content xmlns:xlink="http://www.w3.org/1999/xlink" content-type="dwc:verbatimCoordinates" xlink:type="simple">
                    <named-content content-type="geo-json" specific-use="{&#34;type&#34;:&#34;Point&#34;,&#34;coordinates&#34;:[4.124817,36.491367]}" id="NCID0E32AG" xlink:type="simple">36°29.482'N, 004°07.489'E</named-content>
                  </named-content>
                </td><td rowspan="1" colspan="1">950</td><td rowspan="1" colspan="1">S-N</td><td rowspan="1" colspan="1">1.5</td><td rowspan="1" colspan="1">1.8</td><td rowspan="1" colspan="1">Sh, G</td><td rowspan="1" colspan="1">C</td><td rowspan="1" colspan="1">30</td><td rowspan="1" colspan="1">Ps</td></tr><tr><td rowspan="1" colspan="1">O5</td><td rowspan="1" colspan="1">
                  <named-content xmlns:xlink="http://www.w3.org/1999/xlink" content-type="dwc:verbatimCoordinates" xlink:type="simple">
                    <named-content content-type="geo-json" specific-use="{&#34;type&#34;:&#34;Point&#34;,&#34;coordinates&#34;:[4.111100,36.512050]}" id="NCID0EE4AG" xlink:type="simple">36°30.723'N, 004°06.666'E</named-content>
                  </named-content>
                </td><td rowspan="1" colspan="1">500</td><td rowspan="1" colspan="1">S-N</td><td rowspan="1" colspan="1">13</td><td rowspan="1" colspan="1">3</td><td rowspan="1" colspan="1">Sh, S, Vd</td><td rowspan="1" colspan="1">C</td><td rowspan="1" colspan="1">30</td><td rowspan="1" colspan="1">Ps</td></tr><tr><td rowspan="1" colspan="1">O6</td><td rowspan="1" colspan="1">
                  <named-content xmlns:xlink="http://www.w3.org/1999/xlink" content-type="dwc:verbatimCoordinates" xlink:type="simple">
                    <named-content content-type="geo-json" specific-use="{&#34;type&#34;:&#34;Point&#34;,&#34;coordinates&#34;:[4.114133,36.531283]}" id="NCID0EM5AG" xlink:type="simple">36°31.877'N, 004°06.848'E</named-content>
                  </named-content>
                </td><td rowspan="1" colspan="1">290</td><td rowspan="1" colspan="1">S-N</td><td rowspan="1" colspan="1">20</td><td rowspan="1" colspan="1">3.5</td><td rowspan="1" colspan="1">Sh, G, S, Si</td><td rowspan="1" colspan="1">T</td><td rowspan="1" colspan="1">40</td><td rowspan="1" colspan="1">Ps, Th</td></tr><tr><td rowspan="1" colspan="1">TG1</td><td rowspan="1" colspan="1">
                  <named-content xmlns:xlink="http://www.w3.org/1999/xlink" content-type="dwc:verbatimCoordinates" xlink:type="simple">
                    <named-content content-type="geo-json" specific-use="{&#34;type&#34;:&#34;Point&#34;,&#34;coordinates&#34;:[4.002667,36.472000]}" id="NCID0EU6AG" xlink:type="simple">36°28.320'N, 004°00.160'E</named-content>
                  </named-content>
                </td><td rowspan="1" colspan="1">1450</td><td rowspan="1" colspan="1">S-N</td><td rowspan="1" colspan="1">1</td><td rowspan="1" colspan="1">0.7</td><td rowspan="1" colspan="1">Sh, G,Vd</td><td rowspan="1" colspan="1">C</td><td rowspan="1" colspan="1">10</td><td rowspan="1" colspan="1">Hb, Th</td></tr><tr><td rowspan="1" colspan="1">TG2</td><td rowspan="1" colspan="1">
                  <named-content xmlns:xlink="http://www.w3.org/1999/xlink" content-type="dwc:verbatimCoordinates" xlink:type="simple">
                    <named-content content-type="geo-json" specific-use="{&#34;type&#34;:&#34;Point&#34;,&#34;coordinates&#34;:[3.997333,36.471117]}" id="NCID0E3ABG" xlink:type="simple">36°28.267'N, 003°59.84'E</named-content>
                  </named-content>
                </td><td rowspan="1" colspan="1">1250</td><td rowspan="1" colspan="1">S-N</td><td rowspan="1" colspan="1">0.7</td><td rowspan="1" colspan="1">1</td><td rowspan="1" colspan="1">Sh, G,Vd</td><td rowspan="1" colspan="1">C</td><td rowspan="1" colspan="1">10</td><td rowspan="1" colspan="1">Ps</td></tr><tr><td rowspan="1" colspan="1">TG3</td><td rowspan="1" colspan="1">
                  <named-content xmlns:xlink="http://www.w3.org/1999/xlink" content-type="dwc:verbatimCoordinates" xlink:type="simple">
                    <named-content content-type="geo-json" specific-use="{&#34;type&#34;:&#34;Point&#34;,&#34;coordinates&#34;:[3.971800,36.467483]}" id="NCID0EECBG" xlink:type="simple">36°28.049'N, 003°58.308'E</named-content>
                  </named-content>
                </td><td rowspan="1" colspan="1">900</td><td rowspan="1" colspan="1">S-N</td><td rowspan="1" colspan="1">0.5</td><td rowspan="1" colspan="1">0.8</td><td rowspan="1" colspan="1">Sh, G,Vd</td><td rowspan="1" colspan="1">C</td><td rowspan="1" colspan="1">15</td><td rowspan="1" colspan="1">Ps</td></tr></tbody></table><table-wrap-foot><fn><p>Sh= shingle, G = gravels, S = sands, Si = silts, Vd= Vegetal debris, C = clear, T = turbid, Ps = pluristratified, Hb = herbaceous, Th= thorny.</p></fn></table-wrap-foot></table-wrap></tp:treatment-sec><ref-list><ref id="B14"><mixed-citation xmlns:xlink="http://www.w3.org/1999/xlink" xlink:type="simple"><person-group><name name-style="western"><surname>Thomas</surname><given-names>AGB</given-names></name></person-group> (<year>1998</year>) <article-title>A provisional checklist of the mayflies of North Africa (<tp:taxon-name><tp:taxon-name-part taxon-name-part-type="order">Ephemeroptera</tp:taxon-name-part></tp:taxon-name>).</article-title><source>Bulletin de la Société d’Histoire Naturelle de Toulouse</source><volume>134</volume>: <fpage>13</fpage>–<lpage>20</lpage>.</mixed-citation></ref><ref id="B11"><mixed-citation xmlns:xlink="http://www.w3.org/1999/xlink" xlink:type="simple"><person-group><name name-style="western"><surname>Lounaci</surname><given-names>A</given-names></name><name name-style="western"><surname>Brosse</surname><given-names>S</given-names></name><name name-style="western"><surname>Ait Mouloud</surname><given-names>S</given-names></name><name name-style="western"><surname>Lounaci-Daoudi</surname><given-names>D</given-names></name><name name-style="western"><surname>Mebarki</surname><given-names>N</given-names></name><name name-style="western"><surname>Thomas</surname><given-names>A</given-names></name></person-group> (<year>2000</year>) <article-title>Current knowledge of benthic invertebrate diversity in an Algerian stream: a species checklist of the Sebaou River basin (Tizi-Ouzou).</article-title><source>Bulletin de la Société d’Histoire Naturelle de Toulouse</source><volume>136</volume>: <fpage>43</fpage>–<lpage>55</lpage>.</mixed-citation></ref><ref id="B3"><mixed-citation xmlns:xlink="http://www.w3.org/1999/xlink" xlink:type="simple"><person-group><name name-style="western"><surname>Belfiore</surname><given-names>C</given-names></name><name name-style="western"><surname>Gaino</surname><given-names>E</given-names></name></person-group> (<year>1985</year>) <article-title>Le specie italiane del genere <italic><tp:taxon-name><tp:taxon-name-part taxon-name-part-type="genus">Habrophlebia</tp:taxon-name-part></tp:taxon-name></italic> Eaton, 1881 (<tp:taxon-name><tp:taxon-name-part taxon-name-part-type="order">Ephemeroptera</tp:taxon-name-part></tp:taxon-name>, <tp:taxon-name><tp:taxon-name-part taxon-name-part-type="family">Leptophlebiidae</tp:taxon-name-part></tp:taxon-name>).</article-title><source>Bollettino Associazione Romana di Entomologia</source><volume>39</volume>: <fpage>11</fpage>–<lpage>18</lpage>.</mixed-citation></ref><ref id="B17"><mixed-citation xmlns:xlink="http://www.w3.org/1999/xlink" xlink:type="simple"><person-group><name name-style="western"><surname>Wagner</surname><given-names>A</given-names></name><name name-style="western"><surname>Lubini</surname><given-names>V</given-names></name><name name-style="western"><surname>Vicentini</surname><given-names>H</given-names></name></person-group> (<year>2007</year>) <article-title><italic><tp:taxon-name><tp:taxon-name-part taxon-name-part-type="genus">Habrophlebia</tp:taxon-name-part> <tp:taxon-name-part taxon-name-part-type="species">eldae</tp:taxon-name-part></tp:taxon-name></italic> Jacob &amp; Sartori, 1984 (<tp:taxon-name><tp:taxon-name-part taxon-name-part-type="order">Ephemeroptera</tp:taxon-name-part></tp:taxon-name>: <tp:taxon-name><tp:taxon-name-part taxon-name-part-type="family">Leptophlebiidae</tp:taxon-name-part></tp:taxon-name>) neu für die Schweizer Fauna.</article-title><source>Mitteilungen der Schweizerischen entomologischen Gesellschaft</source><volume>80</volume>: <fpage>91</fpage>–<lpage>98</lpage>.</mixed-citation></ref><ref id="B18"><mixed-citation xmlns:xlink="http://www.w3.org/1999/xlink" xlink:type="simple"><person-group><name name-style="western"><surname>Zrelli</surname><given-names>S</given-names></name><name name-style="western"><surname>Boumaiza</surname><given-names>M</given-names></name><name name-style="western"><surname>Bejaoui</surname><given-names>M</given-names></name><name name-style="western"><surname>Gattolliat</surname><given-names>J-L</given-names></name><name name-style="western"><surname>Sartori</surname><given-names>M</given-names></name></person-group> (<year>2011</year>) <article-title>New reports of mayflies (<tp:taxon-name><tp:taxon-name-part taxon-name-part-type="class">Insecta</tp:taxon-name-part></tp:taxon-name>: <tp:taxon-name><tp:taxon-name-part taxon-name-part-type="order">Ephemeroptera</tp:taxon-name-part></tp:taxon-name>) from Tunisia.</article-title><source>Revue Suisse de Zoologie</source><volume>118</volume>: <fpage>3</fpage>–<lpage>10</lpage>.</mixed-citation></ref><ref id="B1"><mixed-citation xmlns:xlink="http://www.w3.org/1999/xlink" xlink:type="simple"><person-group><name name-style="western"><surname>Alba-Tercedor</surname><given-names>J</given-names></name></person-group> (<year>2000</year>) <article-title><italic><tp:taxon-name><tp:taxon-name-part taxon-name-part-type="genus">Habrophlebia</tp:taxon-name-part> <tp:taxon-name-part taxon-name-part-type="species">antoninoi</tp:taxon-name-part></tp:taxon-name></italic> sp. n., a new species from Spain, with an account of the European species of <italic><tp:taxon-name><tp:taxon-name-part taxon-name-part-type="genus">Habrophlebia</tp:taxon-name-part></tp:taxon-name></italic>, Eaton, 1881 (<tp:taxon-name><tp:taxon-name-part taxon-name-part-type="order">Ephemeroptera</tp:taxon-name-part></tp:taxon-name>: <tp:taxon-name><tp:taxon-name-part taxon-name-part-type="family">Leptophlebiidae</tp:taxon-name-part></tp:taxon-name>, <tp:taxon-name><tp:taxon-name-part taxon-name-part-type="subfamily">Habrophlebiinae</tp:taxon-name-part></tp:taxon-name>).</article-title><source>Aquatic Insects</source><volume>22</volume>: <fpage>1</fpage>–<lpage>7</lpage>. <ext-link xlink:type="simple" ext-link-type="doi" xlink:href="10.1076/0165-0424(200001)22:1;1-Z;FT001">https://doi.org/10.1076/0165-0424(200001)22:1;1-Z;FT001</ext-link></mixed-citation></ref><ref id="B15"><mixed-citation xmlns:xlink="http://www.w3.org/1999/xlink" xlink:type="simple"><person-group><name name-style="western"><surname>Thomas</surname><given-names>A</given-names></name><name name-style="western"><surname>Gaino</surname><given-names>E</given-names></name><name name-style="western"><surname>Marie</surname><given-names>V</given-names></name></person-group> (<year>1999</year>) <article-title>Complementary description of <italic><tp:taxon-name><tp:taxon-name-part taxon-name-part-type="genus">Habrophlebia</tp:taxon-name-part> <tp:taxon-name-part taxon-name-part-type="species">vaillantorum</tp:taxon-name-part></tp:taxon-name></italic> Thomas, 1986 in comparaison with <italic><tp:taxon-name><tp:taxon-name-part taxon-name-part-type="genus">H.</tp:taxon-name-part> <tp:taxon-name-part taxon-name-part-type="species">fusca</tp:taxon-name-part></tp:taxon-name></italic> (Curtis, 1934) [<tp:taxon-name><tp:taxon-name-part taxon-name-part-type="order">Ephemeroptera</tp:taxon-name-part></tp:taxon-name>, <tp:taxon-name><tp:taxon-name-part taxon-name-part-type="family">Leptophlebiidae</tp:taxon-name-part></tp:taxon-name>].</article-title><source>Ephemera</source><volume>1</volume>(<issue>1</issue>): <fpage>9</fpage>–<lpage>12</lpage>.</mixed-citation></ref></ref-list></tp:taxon-treatment>
